# Supplementary material for: The Effect of Acute Aerobic Exercise on Divergent and Convergent Thinking and Its Influence by Mood
Source: Brain Sci. 2021 Apr 27;11(5):546. doi: 10.3390/brainsci11050546 (PMC8145661; doi:10.3390/brainsci11050546)
Supplement: Supplementary file 1 [file brainsci-11-00546-s001.zip]

Archive with 1 entries (1 files):
- brainsci-1178575-supplementary.pdf
